# Supplementary material for: Unprecedented N2O production by nitrate-ammonifying Geobacteraceae with distinctive N2O isotopocule signatures
Source: mBio. 2024 Oct 30;15(12):e02540-24. doi: 10.1128/mbio.02540-24 (PMC11633192; doi:10.1128/mbio.02540-24)
Supplement: Table S1 — Detailed isotopocule signatures of N2O produced from NO3- and NO2- reduction processes by Geobacterales strains and abiotic reactions. [file mbio.02540-24-s0002.xlsx]

## Sheet: Sheet1
Table S1 Detailed isotopocule signatures of N2O produced from NO3- and NO2- reduction processes by Geobacterales strains and abiotic reactions
Substrate	Strain	Incubation time (day)	δ18O (‰﻿)	δ15N﻿bulk (‰﻿)	δ15N﻿α (‰﻿)	δ15Nβ (‰﻿)	SP (‰﻿)
NO3-	Red32	3	16.2389	-39.851	-16.5762	-63.1257	46.5496
(8 mM)			16.2472	-39.7769	-16.5151	-63.0386	46.5235
			16.0383	-39.869	-16.6448	-63.0932	46.4484
		Mean	16.1748	-39.8323	-16.5787	-63.0858	46.5072
		SD	0.118258	0.0488194	0.0648668	0.0440221	0.0525163
	Red32	7	14.1253	-26.3577	-3.31047	-49.4049	46.0944
			14.8378	-27.393	-4.26823	-50.5177	46.2495
			14.882	-28.7162	-6.81903	-50.6133	43.7943
		Mean	14.615	-27.4889	-4.79924	-50.1786	45.3794
		SD	0.424734	1.18217	1.81355	0.671779	1.37493
	Red69	3	26.4201	-29.3477	-6.4326	-52.2629	45.8303
			30.5335	-25.1935	-2.17757	-48.2093	46.0318
			22.2843	-34.122	-11.7504	-56.4936	44.7431
		Mean	26.4126	-29.5544	-6.78687	-52.3219	45.5351
		SD	4.12459	4.46787	4.79626	4.14245	0.69318
	Red69	7	19.4204	-33.1233	-12.5539	-53.6927	41.1388
			27.003	-23.2531	-2.4161	-44.0901	41.674
			24.4199	-28.2481	-6.76859	-49.7277	42.9591
		Mean	23.6144	-28.2082	-7.2462	-49.1701	41.9239
		SD	3.85492	4.93522	5.08575	4.82551	0.935545
	Red111	3	16.41	-17.55	6.13	-41.23	47.36
			14.1	-21.75	1.79	-45.29	47.08
			14.95	-19.81	3.53	-43.15	46.68
		Mean	15.1533	-19.7033	3.81667	-43.2233	47.04
		SD	1.16835	2.10203	2.18416	2.03099	0.34176
	Red111	7	8.8	-26.09	-6.05	-46.13	40.08
			10.09	-23.46	-2.14	-44.78	42.64
			10.01	-19.43	0.81	-39.67	40.48
		Mean	9.63333	-22.9933	-2.46	-43.5267	41.0667
		SD	0.722795	3.35443	3.44118	3.4075	1.37715
	Red330	3	21.5116	-9.09375	14.7784	-32.9659	47.7443
			15.7446	-33.1426	-10.1809	-56.1043	45.9234
		Mean	18.6281	-21.1182	2.29874	-44.5351	46.8338
		SD	4.07789	17.0051	17.6489	16.3614	1.28754
	Red330	7	16.5258	-5.77682	17.527	-29.0807	46.6077
			14.4333	-30.1537	-6.91579	-53.3917	46.4759
		Mean	15.4796	-17.9653	5.30563	-41.2362	46.5418
		SD	1.4796	17.2371	17.2837	17.1905	0.0932178
	Red88	3	23.0109	-35.5564	-12.673	-58.4398	45.7668
			24.3194	-29.4306	-6.26473	-52.5965	46.3318
			22.7769	-29.0702	5.605	-41.33	46.93
		Mean	23.3691	-31.3524	-4.44425	-50.7888	46.3428
		SD	0.831293	3.64524	9.27401	8.69696	0.581704
	Red88	7	18.1953	-27.2516	-3.93149	-50.5718	46.6403
			20.93	-23.42	-0.22	-46.62	46.4
			18.3448	-16.5948	6.48003	-39.6696	46.1496
		Mean	19.1567	-22.4221	0.776179	-45.6204	46.3966
		SD	1.53753	5.39806	5.27676	5.51941	0.245363
NO2-	Red32	3	28.0149	-23.7127	-0.394448	-47.0309	46.6364
(2 mM)			27.7321	-23.6512	-0.145105	-47.1573	47.0122
			27.5469	-23.723	-0.368319	-47.0776	46.7093
		Mean	27.7646	-23.6956	-0.302624	-47.0886	46.786
		SD	0.235721	0.0388086	0.13704	0.0639026	0.199255
	Red32	7	26.1061	-21.1874	1.49009	-43.8648	45.3549
			26.7389	-21.3874	1.41429	-44.1891	45.6034
			28.0759	-21.2627	2.37356	-44.899	47.2726
		Mean	26.9737	-21.2792	1.75931	-44.3176	46.077
		SD	1.00565	0.101032	0.533302	0.528961	1.04288
	Red69	3	28.777	-23.7287	-1.08306	-46.3743	45.2913
			28.9075	-23.6796	-0.553073	-46.8062	46.2531
		Mean	28.8422	-23.7042	-0.818067	-46.5902	45.7722
		SD	0.0922517	0.0347072	0.374759	0.305344	0.680103
	Red69	7	28.6165	-23.7153	-0.747384	-46.6832	45.9358
			28.658	-23.2756	-0.230335	-46.3209	46.0905
		Mean	28.6372	-23.4954	-0.48886	-46.502	46.0132
		SD	0.0293488	0.310891	0.365609	0.256173	0.109436
	Red111	3	27.19	-24.28	-1.02	-47.54	46.52
			27.76	-24.25	-0.29	-48.22	47.93
			27.39	-24.46	-0.82	-48.1	47.28
		Mean	27.4467	-24.33	-0.71	-47.9533	47.2433
		SD	0.289194	0.113578	0.377227	0.362951	0.705715
	Red111	7	29.503	-23.8222	-0.602493	-47.0419	46.4394
			29.538	-23.9382	-0.829274	-47.0471	46.2179
		Mean	29.5205	-23.8802	-0.715884	-47.0445	46.3286
		SD	0.0247479	0.0820393	0.160359	0.00371963	0.156639
	Red330	3	28.749	-22.8728	0.448444	-46.194	46.6424
			28.0411	-21.9486	1.23068	-45.1278	46.3585
			28.6407	-22.7319	0.462464	-45.9262	46.3887
		Mean	28.4769	-22.5177	0.713863	-45.7493	46.4632
		SD	0.381283	0.497926	0.447632	0.554657	0.155938
	Red330	7	28.7202	-21.8273	1.33958	-44.9943	46.3338
			28.6118	-21.9618	1.33987	-45.2634	46.6033
			28.4114	-20.9968	2.17309	-44.1668	46.3399
		Mean	28.5812	-21.5953	1.61751	-44.8081	46.4257
		SD	0.156662	0.52263	0.481141	0.571508	0.153851
	Red88	3	29.0053	-21.0975	2.02731	-44.2223	46.2496
			28.4915	-22.0613	-0.349675	-43.773	43.4233
		Mean	28.7484	-21.5794	0.838815	-43.9977	44.8365
		SD	0.363316	0.681536	1.68078	0.317708	1.99849
	Red88	7	29.0037	-20.9865	1.93959	-43.9126	45.8522
			28.6505	-21.0426	0.443436	-42.5286	42.9721
		Mean	28.8271	-21.0146	1.19151	-43.2206	44.4121
		SD	0.249715	0.0396591	1.05794	0.978625	2.03657
	DSM 16622	3	28.68	-22.82	2.12	-47.75	49.87
			29.14	-22.73	0.04	-45.5	45.54
			28	-23.14	0.19	-46.47	46.65
		Mean	28.6067	-22.8967	0.783333	-46.5733	47.3533
		SD	0.573527	0.215484	1.16001	1.12855	2.24905
	JCM 30203	3	28.1203	-23.0227	0.661439	-46.7069	47.3683
			28.5853	-23.0814	0.307974	-46.4709	46.7788
			29.3995	-23.0275	-0.0822306	-45.9727	45.8904
		Mean	28.7017	-23.0439	0.295727	-46.3835	46.6792
		SD	0.647485	0.0326197	0.371986	0.374835	0.743972
	Abiotic	1	19.8673	-29.1871	-19.2463	-39.128	19.8817
			20.2197	-28.5231	-19.0574	-37.9887	18.9314
			20.3198	-28.6072	-17.9709	-39.2435	21.2726
		Mean	20.1356	-28.7725	-18.7582	-38.7867	20.0285
		SD	0.237719	0.361566	0.688302	0.69349	1.17748
The δ15N values are present as % versus air-N2, while the δ18O values are present as % versus VSMOW. All N2O isotope values are the isotopic composition of the N2O produced, the δ15N and δ18O values are the difference from those of the substrate NO3- (δ15NNO3- = 2.4 ± 0.1‰, δ18ONO3- = 17.9 ± 0.3‰) or NO2- (δ15NNO2- = -1.8 ± 0.3‰, δ18ONO2- = 3.7 ± 0.2‰).
