# Supplementary material for: Unprecedented N2O production by nitrate-ammonifying Geobacteraceae with distinctive N2O isotopocule signatures
Source: mBio. 2024 Oct 30;15(12):e02540-24. doi: 10.1128/mbio.02540-24 (PMC11633192; doi:10.1128/mbio.02540-24)
Supplement: Table S2 — Summary statistics of transcriptomic data and mapping results. [file mbio.02540-24-s0003.xlsx]

## Sheet: Sheet1
Table S2 Summary statistics of transcriptomic data and mapping results
Samplea	Raw data (G)	Raw reads	Clean reads	Effective (%)b	Genome Mapped Reads	Genome Mapped Ratio (%)	Q30 (%)c	GC (%)
CK_1	2.9	19366578	19293094	99.28	18831398	97.61	94.95	61.4
CK_2	3.1	20857636	20780130	99.21	19818209	95.37	94.69	61.07
CK_3	2.8	18962278	18898674	98.99	18479916	97.78	95.21	61.8
NO2_1	2.6	17488806	17415702	98.48	16528500	94.91	94.46	60.24
NO2_2	2.9	19629490	19546818	98.74	18390253	94.08	94.4	59.53
NO2_3	3.3	21749026	21659156	98.23	20853905	96.28	94.79	60.52
NO3_1	2.4	16181444	16046976	98.26	13476335	83.98	92.85	55.92
NO3_2	2.4	16295028	16170614	98.1	14503415	89.69	94.04	58.32
NO3_3	2.9	19164422	19089840	99.17	18549374	97.17	95.16	60.58
aSample names represent: CK, the negative control group without stimulation; NO2, the NO2- stimulated group; NO3, the NO3- stimulated group; the numbers 1, 2, 3 indicate three replicates of each group.
bEffective: (Clean reads/Raw reads) *100%
cQ30: (Base count of Phred value > 20 or 30) / (Total base count)
