# Supplementary material for: Unprecedented N2O production by nitrate-ammonifying Geobacteraceae with distinctive N2O isotopocule signatures
Source: mBio. 2024 Oct 30;15(12):e02540-24. doi: 10.1128/mbio.02540-24 (PMC11633192; doi:10.1128/mbio.02540-24)
Supplement: Table S3 — Detailed transcriptomic data focus on the nitrogen metabolism process of strain Red32 under NO3- and NO2- treatments. [file mbio.02540-24-s0004.xlsx]

## Sheet: Sheet1
Table S3 The detailed transcriptomic data focus on the nitrogen metabolism process of strain Red32 under NO3- and NO2- treatments.
Pathway	Gene name	Gene locus tag	CK_1	CK_2	CK_3	Ave(CK)	NO2_1	NO2_2	NO2_3	Ave(NO2)	FC(NO2/CK)	Log2FC(NO2/CK)	Pvalue	Padjust	Significant	Regulate	NO3_1	NO3_2	NO3_3	Ave(NO3)	FC(NO3/CK)	Log2FC(NO3/CK)	Pvalue	Padjust	Significant	Regulate
DNRA	napA	L4X63_13745	14.62	16.76	17.62	16.3333	69.54	50.01	51.26	56.9367	6.071	2.60199	3.11428e-44	3.61764e-43	yes	up	51.75	79.06	29.35	53.3867	4.016	2.00574	3.62989e-13	2.50779e-12	yes	up
DNRA	napB	L4X63_13740	65.63	70.44	59.34	65.1367	269.3	217.57	213.1	233.323	8.477	3.08349	3.49806e-29	4.37257e-28	yes	up	246.22	381.84	156.71	261.59	6.934	2.79376	1.94159e-14	2.10781e-13	yes	up
DNRA	napD	L4X63_13750	10.42	10.76	22.54	14.5733	466.52	326.3	374.67	389.163	66.901	6.06396	9.53496e-54	1.78271e-52	yes	up	416.71	452.61	314.35	394.557	50.745	5.66518	1.92407e-36	9.67566e-35	yes	up
DNRA	narG-1	L4X63_15255	1.03	5.44	6.03	4.16667	139.82	117.91	105.37	121.033	54.382	5.76507	3.64758e-55	5.82098e-54	yes	up	104.07	136.54	52.96	97.8567	30.732	4.94168	1.13153e-23	1.75527e-22	yes	up
DNRA	narG-2	L4X63_03710	3.16	9.13	10.03	7.44	7.08	3.41	2.51	4.33333	1.038	0.0535565	0.887659	0.923912	no	up	19.34	16.17	2.61	12.7067	1.915	0.93703	0.0569819	0.0910799	no	up
DNRA	narH-1	L4X63_15260	0.8	5.98	7.38	4.72	133.69	123.67	103.09	120.15	48.659	5.60462	3.31146e-15	1.86901e-14	yes	up	87.45	114.55	47.62	83.2067	23.716	4.56778	5.9877e-16	5.20149e-15	yes	up
DNRA	narH-2	L4X63_03705	2.13	7.04	7.76	5.64333	4.98	2.22	1.22	2.80667	0.888	-0.172034	0.743549	0.824061	no	up	16.49	11.66	1.25	9.8	1.905	0.929653	0.135389	0.187956	no	down
DNRA	narJ-1	L4X63_15265	0.5	4.2	5.76	3.48667	80.77	76.69	48.92	68.7933	38.047	5.2497	1.63567e-33	1.49363e-32	yes	up	68.7	74.56	19.64	54.3	19.845	4.31069	3.33618e-13	2.31448e-12	yes	up
DNRA	narJ-2	L4X63_03700	2.22	6.07	4.54	4.27667	4.04	2.03	0.52	2.19667	0.909	-0.13734	0.861502	0.905449	no	up	9.04	6.45	1.42	5.63667	1.529	0.612285	0.317173	0.387638	no	down
DNRA	narI-1	L4X63_15270	0.56	3.67	4.22	2.81667	44.85	43.72	49.34	45.97	31.393	4.97237	6.96126e-34	6.39182e-33	yes	up	33.77	39.56	18.13	30.4867	14.667	3.87446	7.30049e-13	4.8589e-12	yes	up
DNRA	narI-2	L4X63_03695	3.74	5.95	6.06	5.25	5.28	1.74	0.79	2.60333	0.859	-0.219669	0.75937	0.83645	no	up	8.25	7.97	1.42	5.88	1.29	0.367386	0.496197	0.567683	no	down
DNRA	narK-1	L4X63_15275	0.99	6.02	7.19	4.73333	53.6	57.94	55.69	55.7433	22.544	4.49469	1.01962e-28	8.58854e-28	yes	up	50.3	66.02	35.36	50.56	14.931	3.90026	6.09971e-13	4.11175e-12	yes	up
DNRA	narK-2	L4X63_03690	3.42	7.53	8.57	6.50667	6.21	3.4	3.08	4.23	1.167	0.22337	0.572952	0.689945	yes	up	23.46	18.47	3.84	15.2567	2.674	1.41886	0.00126972	0.00311352	no	up
DNRA	nasT	L4X63_15240	17.38	21.79	21.79	20.32	13.43	6.14	6.35	8.64	0.743	-0.428343	0.229623	0.345888	no	up	24.63	17.04	9.66	17.11	1.048	0.0680791	0.817336	0.853742	no	down
DNRA	nrfA	L4X63_16075	26.55	31.13	27.57	28.4167	573.28	693.58	732.49	666.45	41.634	5.3797	8.49959e-125	8.32459e-123	yes	up	458.51	716.22	588.71	587.813	29.429	4.87914	1.91337e-30	5.49271e-29	yes	up
Nitrogen fixation	nifS	L4X63_18925	113.22	110.2	106.52	109.98	57.58	73.88	73.89	68.45	1.1	0.13715	0.582407	0.696796	no	down	63.1	74.87	58.27	65.4133	0.59	-0.303295	0.416193	0.488575	no	up
Nitrogen fixation	nifU	L4X63_18930	197.07	193.18	171.13	187.127	107.45	120.28	109.32	112.35	1.056	0.0789181	0.737744	0.820719	no	down	107.32	111.61	90.78	103.237	0.749	-0.416744	0.260023	0.328058	no	up
Nitrogen fixation	nifB	L4X63_08100	421.07	439.79	358.26	406.373	13.51	23	12.18	16.23	0.07	-3.83289	8.72971e-40	9.17998e-39	no	down	116.21	9.59	116.9	80.9	0.316	-1.66331	0.128232	0.17977	yes	down
Nitrogen fixation	frdN	L4X63_16135	594.09	806.03	748.21	716.11	22.09	43.77	33.04	32.9667	0.116	-3.10719	2.08328e-12	1.06401e-11	no	down	921.89	0	816.86	579.583	0.81	0.606338	0.731594	0.779836	yes	down
Nitrogen fixation	nifX	L4X63_16130	233.81	238.37	247.96	55.4933	16.74	23.51	17.92	19.39	0.149	-2.74465	2.7615e-22	1.89214e-21	no	down	39.22	11.68	13.66	21.52	0.506	-0.983669	0.0373566	0.0639466	yes	down
Nitrogen fixation	nifX-2	L4X63_21365	51.54	63.84	51.1	240.047	5.73	5.39	2.77	4.63	0.155	-2.68636	4.44237e-07	1.68231e-06	no	down	279.87	7.4	179.01	155.427	0.968	-0.0464069	0.969368	0.975225	yes	down
Nitrogen fixation	nifB-2	L4X63_16140	153.98	188.48	188.53	176.997	9.09	14.97	12.8	12.2867	0.129	-2.95671	2.1867e-24	1.61338e-23	no	down	323.85	2.63	181.99	169.49	0.958	0.487245	0.726723	0.776135	yes	down
Nitrogen fixation	nifE/N	L4X63_16125	73.92	72.92	79.09	75.31	6.61	8.12	6.95	7.22667	0.168	-2.57421	5.96365e-30	5.10951e-29	no	down	83.43	5.62	67.19	52.08	0.691	0.0740416	0.945378	0.956678	yes	down
Nitrogen fixation	nifV	L4X63_16105	94.23	104.97	73.89	91.03	8.18	4.55	3.03	5.25333	0.097	-3.37036	3.49215e-26	2.73835e-25	yes	down	26.61	6.59	18.2	17.1333	0.265	-1.91612	0.00072675	0.0018616	yes	down
Nitrogen fixation	nifH	L4X63_16110	672.68	603.99	691.11	655.927	21.17	43.01	24.35	29.51	0.08	-3.64424	1.21929e-35	1.16451e-34	no	down	295.75	14.81	377.8	229.453	0.59	-0.761697	0.540556	0.607714	yes	down
Nitrogen fixation	nifD	L4X63_16115	193.97	188.45	219.02	200.48	9.23	16.55	10.49	12.09	0.107	-3.22637	2.105e-33	1.91521e-32	no	down	125.54	8.53	137.22	90.43	0.736	-0.441468	0.700553	0.753321	yes	down
Nitrogen fixation	nifK	L4X63_16120	168.26	179.84	212.33	186.81	5.09	7.99	7.34	6.80667	0.065	-3.9343	1.00727e-55	1.62301e-54	no	down	102.33	7.56	96.56	68.8167	0.587	-0.768532	0.481183	0.552657	yes	down
Nitrosative stress	hcp-1	L4X63_12200	171.88	192.45	172.31	178.88	47.42	45.61	56.07	49.7	0.489	-1.03192	4.12046e-06	1.44332e-05	yes	down	55.45	43.57	49.94	49.6533	0.391	-1.35297	0.0009198	0.00231573	yes	down
Nitrosative stress	hcp-2	L4X63_15020	2.25	5.11	7.93	5.09667	257.78	244.26	244.58	248.873	91.002	6.50782	1.16544e-123	1.07803e-121	yes	up	194.04	251.63	331.8	259.157	83.676	6.38674	2.25328e-30	6.4315e-29	yes	up
Nitrosative stress	hcr-1	L4X63_11605	1.95	2.53	6.5	3.66	93.85	87.48	65.68	82.3367	43.423	5.44038	7.30207e-42	7.96372e-41	yes	up	44.57	65.88	109.55	73.3333	35.855	5.16411	2.16589e-13	1.51947e-12	yes	up
Nitrosative stress	hcr-2	L4X63_05045	23.9	26.21	28.6	26.2367	287.74	280.26	249.01	272.337	18.546	4.21307	7.39277e-112	5.20097e-110	yes	up	222.54	286.75	312.12	273.803	15.703	3.97297	4.03855e-18	4.10011e-17	yes	up
Nitrosative stress	norW	L4X63_10120	0.99	0.5	1.02	0.836667	3.55	1.12	0	1.55667	1	0	1	1	no	up	14.02	6.93	4.84	8.59667	10.27	0	1	1	no	up
Nitrosative stress	dnrN	L4X63_01895	2.32	2.71	3.92	2.98333	86.11	77.3	78.26	80.5567	48.829	5.60967	2.06761e-116	1.75046e-114	yes	up	50.85	67.39	77.22	65.1533	33.789	5.07849	1.09787e-23	1.70837e-22	yes	up
Nitrosative stress	norB	L4X63_12195	0.22	1.56	3.58	1.78667	2.75	2.83	1.54	2.37333	2.559	1.3555	0.0508936	0.0979252	no	up	5.22	3.9	2.14	3.75333	2.859	1.51568	0.0384185	0.0655398	no	up
Nitrosative stress	norC	L4X63_12190	0.1	1.76	2.46	1.44	2.49	0.77	2.56	1.94	2.644	1.40253	0.164505	0.265666	yes	up	8.37	6.09	1.47	5.31	4.52	2.17629	0.0125677	0.0247246	no	up
Ammonium assimilation	glnN-1	L4X63_12000	899.69	797.89	915.25	870.943	80.05	96.44	95.59	90.6933	0.183	-2.44768	2.13714e-26	1.68908e-25	yes	down	90.13	67.45	96.95	84.8433	0.143	-2.80471	1.31384e-09	6.75166e-09	yes	down
Ammonium assimilation	glnN-2	L4X63_12015	628.09	584.1	648.93	620.373	17.68	43.15	24.33	28.3867	0.081	-3.62503	1.03146e-30	8.91372e-30	yes	down	41.93	13.05	46.68	33.8867	0.085	-3.54886	5.10999e-09	2.50731e-08	yes	down
Ammonium assimilation	glnE	L4X63_06690	6.89	9.87	13.56	10.1067	6.22	6.3	5.2	5.90667	1.052	0.0732779	0.761826	0.838177	no	up	15.25	13.51	2.69	10.4833	1.165	0.2203	0.560549	0.627367	no	up
Ammonium assimilation	glnD	L4X63_17600	80.33	85.1	89.64	85.0233	22.87	29.35	28.27	26.83	0.558	-0.842317	0.000193707	0.00056782	yes	down	27.3	25.39	15.51	22.7333	0.34	-1.55598	2.25586e-09	1.13475e-08	no	down
Ammonium assimilation	gltD	L4X63_11395	169.8	166.37	187.2	174.457	261.4	282.54	207.16	250.367	2.508	1.32679	5.73612e-11	2.7497e-10	yes	up	358.79	234.06	269.26	287.37	2.281	1.18975	0.00215302	0.00501601	yes	up
Ammonium assimilation	gltB	L4X63_11400	322.97	295.92	317.62	312.17	209.86	239.47	192.61	213.98	1.186	0.246199	0.251786	0.373085	no	down	227.67	166.94	163.34	185.983	0.8	-0.321154	0.381218	0.454243	no	up
Ammonium assimilation	nfnA	L4X63_04230	33.21	29.73	39.95	34.2967	18.25	18.46	16.74	17.8167	0.914	-0.130348	0.574373	0.691323	no	down	20.53	23.01	11.9	18.48	0.681	-0.554	0.0467418	0.0771563	no	down
Ammonium assimilation	glnG	L4X63_08825	39.56	40.1	41.24	40.3	12.85	10.72	12.42	11.9967	0.52	-0.943007	5.04359e-05	0.000159045	yes	down	15.09	13.95	10.3	13.1133	0.427	-1.22805	0.000125202	0.000363384	no	down
Ammonium assimilation	glnK-1	L4X63_21230	3054.68	3264.75	1730.51	2683.31	12.06	31.84	17.05	20.3167	0.015	-6.06097	9.33227e-56	1.50857e-54	yes	down	47.84	9.34	107.41	54.8633	0.039	-4.69572	3.16978e-09	1.58648e-08	yes	down
Ammonium assimilation	glnK-2	L4X63_21915	3.28	3.27	7.05	4.53333	4.88	2.1	1.9	2.96	1.18	0.238668	0.740826	0.822576	no	up	7.15	9.6	2.02	6.25667	1.671	0.740339	0.215899	0.279963	no	up
Ammonium assimilation	glnK-3	L4X63_13325	437.51	540.31	276.84	418.22	16.4	20.28	12.87	16.5167	0.07	-3.83854	8.25794e-32	7.2877e-31	yes	down	77.39	18.09	82.87	59.45	0.223	-2.16454	0.00118419	0.00291955	yes	down
Ammonium assimilation	glnB	L4X63_12005	1930.74	2069.69	1563.15	1854.53	224.73	264.7	262.71	250.713	0.258	-1.95391	3.35288e-15	1.88812e-14	yes	down	354.5	388.91	232.96	325.457	0.241	-2.05412	6.01361e-11	3.40566e-10	yes	down
Ammonium assimilation	amtB	L4X63_21225	509.9	483.41	397.98	463.763	14.4	25.36	10.97	16.91	0.063	-3.99185	2.94344e-37	2.95824e-36	yes	down	50.93	12.15	41.46	34.8467	0.11	-3.18916	1.05529e-07	4.56774e-07	yes	down
Ammonium assimilation	amt-1	L4X63_21235	394.03	400.06	320.54	371.543	7.86	13.84	6.68	9.46	0.044	-4.50438	5.96376e-51	8.41496e-50	yes	down	41.05	8.33	34.46	27.9467	0.111	-3.16606	4.6778e-07	1.89502e-06	yes	down
Ammonium assimilation	amt	L4X63_10315	44.23	41.56	45.56	43.7833	5.45	5.89	3.31	4.88333	0.193	-2.37267	6.84454e-16	3.9207e-15	yes	down	12.55	9.85	5.92	9.44	0.268	-1.9004	1.0494e-10	5.78559e-10	yes	down
