# Supplementary material for: Unprecedented N2O production by nitrate-ammonifying Geobacteraceae with distinctive N2O isotopocule signatures
Source: mBio. 2024 Oct 30;15(12):e02540-24. doi: 10.1128/mbio.02540-24 (PMC11633192; doi:10.1128/mbio.02540-24)
Supplement: Table S4 — Detailed information of species in the family Geobacteraceae. [file mbio.02540-24-s0005.xlsx]

## Sheet: Strains information
Table S4 The detailed information of species in the family Geobacteraceae
Strain	Genome accession number	Type strain deposition number	Isolation source and sites	Ref.
Geomonas oryzae S43T a	RAHW00000000	﻿MCCC 1K03691; JCM 33030	Paddy soil of a field ﻿in Niigata, Japan	[1]
Geomonas ferrireducens S62T	SSYA00000000	﻿MCCC 1K04028; NBRC 114031	Paddy soil of a field in Niigata, Japan	[1]
Geomonas edaphica Red53T	SSYB00000000	﻿MCCC 1K04027; NBRC 114064	﻿Paddy soil of a field in Yamaguchi, Japan	[1]
Geomonas terrae Red111T	SRSC00000000	﻿MCCC 1K04029; NBRC 114026	Paddy soil of a field in ﻿Yamaguchi, Japan	[1]
Geomonas diazotrophica Red69T	JAHLMF000000000	MCCC 1K04207; NBRC 114065	Paddy soil of a field in Saga, Japan	[2]
Geomonas anaerohicana Red421T	﻿JAEMHL000000000	﻿NBRC 114289; MCCC 1K06216	Paddy soil of a field in ﻿Kanzaki, Saga, Japan	[3]
Geomonas paludis Red736T	BLXY01000000	﻿NBRC 114029; MCCC 1K03950	Paddy soil of a field in ﻿Okinawa, Japan	[4]
Geomonas azotofigens Red51T	JAHLME000000000	MCCC 1K03693; JCM 33032	Paddy soil of a field in Fukuoka, Japan	[2]
Geomonas propionica Red259T	﻿JAEMHK000000000	﻿NBRC 114288; MCCC 1K05016	Paddy soil of a field in ﻿Kamiminochi-gun, Nagano, Japan	[3]
Geomonas bremensis R1	AUGE01000001.1	﻿DSM 12179; ATCC BAA-607	﻿Sediment from freshwater ditches in Bremen, Germany	[5]
Geomonas bemidjiensis BemT	CP001124.1	﻿ATCC BAA-1014; DSM 16622	﻿Subsurface sediments of an aquifer in ﻿Bemidji, MN, USA	[6]
Geomonas sp. Red32	JAKLOY000000000	MCCC 1K03692; JCM 33031	Paddy soil of a field in Niigata, Japan	This study
Geomonas limicola Red745T	BLXZ01000000	﻿NBRC 114030; MCCC 1K03951	Paddy soil of a field in Yamaguchi, Japan	[4]
Geomonas silvestris Red330T	BLXX01000000	﻿NBRC 114028; MCCC 1K03949	Forest soil ﻿in Nagano, Japan	[4]
Geomesophilobacter sediminis Red875T a	﻿JAEMHM000000000	﻿NBRC 114290; MCCC 1K04407	River sediments in ﻿Sukumo, Kochi, Japan	[3]
Geotalea uraniireducens Rf4T a	CP000698.1	﻿ATCC BAA-1134; JCM 13001	﻿Subsurface sediment undergoing uranium bioremediation	[7]
Geotalea toluenoxydans ﻿TMJ1T	BBCJ01000001.1	JCM 15764; ﻿DSM 19350	﻿Sludge of a tar-oil-contaminated aquifer near Stuttgart, Germany	[8]
Geotalea daltonii FRC-32T	CP001390.1	﻿DSM 22248; JCM 15807	﻿Contaminated subsurface sediment in Oak Ridge, USA	[9]
Geomobilimonas luticola OSK6T a	JAHCVK000000000	JCM 17780; DSM 24905	Sediment in a lotus field in Aichi prefecture, Japan	[10]
Geobacter pickeringii G13T	CP009788.1	﻿ATCC BAA-1140; DSM 17153; JCM 13000	﻿Sedimentary kaolin strata in Georgia, USA	[11]
Geobacter sulfurreducens PCAT	AE017180.2	DSM 12127; ATCC 51573	﻿Surface sediments of a ditch in Norman, Okla, USA	[12]
Geobacter soli GSS01T	JXBL00000000.1	﻿KCTC 4545; MCCC 1K00269	﻿Forest soil in Guangdong Province, China.	[13]
Geobacter anodireducens SD-1T	CP014963.1	﻿CGMCC 1.12536; KCTC 4672; JCM 30203	Biofilm in wastewater of the Pennsylvania State University Wastewater Treatment Plant	[14]
Geobacter hydrogenophilus H-2T	JAHCZI000000000	DSM 13691; ﻿ATCC 51590	Sediment from a hydrocarbon-contaminated aquifer at the Defense Fuel Supply Center, Hanahan, SC, USA,	[15]
Geobacter metallireducens GS-15T a	CP000148.1, CP000149.1	﻿ATCC 53774; ﻿DSM 7121	﻿Freshwater sediments of the Potomac River, Maryland, USA	[16]
Geobacter grbiciae ﻿TACP-2T	JAHDIW000000000	DSM 13689; ﻿ATCC BAA-45	﻿Freshwater aquatic sediment of the Potomac River in Virginia, USA	[15]
Geomobilibacter argillaceus G12T a	VLLN00000000.1	ATCC BAA-1139; JCM 12999	Subsurface kaolin strata in Georgia, United States	[2,11]
Geoanaerobacter pelophulus Dfr2T a	JAHCVJ000000000	DSM 12255; ATCC BAA-603	Sediment in a freshwater ditch in Bremen, Germany.	[2,5]
Trichlorobacter thiogenes K1T	FUWR01000042.1	ATCC BAA-34; ﻿JCM 14045	﻿Subsoil from western Michigan, USA	[17]
Trichlorobacter lovleyi SZT a	CP001089.1, CP001090.1	﻿DSM 17278; ﻿ATCC BAA- 1151	﻿Noncontaminated freshwater sediment collected from Su-Zi Creek, South Korea	[18]
Pelotalea chapellei 172T a	JAHDYS000000000a	DSM 13688; ATCC 51744	Deep aquifer sediments of the Atlantic Coastal Plain in South Carolina, United States	[2,15]
Pelobacter propionicus ﻿Ott Bd 1T	CP000482.1, CP000483.1, CP000484.1	DSM 2379; NBRC 103807	﻿Black anoxic mud of a freshwater creek near Hannover, Germany	[19]
Oryzomonas sagensis Red100T	VZRA00000000	﻿NBRC 114287; MCCC 1K04377	﻿Paddy soil of a field in Saga, Japan	[20]
Oryzomonas japonica Red96T a	VZQZ00000000	﻿NBRC 114286; MCCC 1K04376	﻿Paddy soil of a field in Niigata, Japan	[20]
Oryzomonas rubra Red88T	SRSD00000000	﻿MCCC 1K03694; JCM 33033	﻿Sediment of a pond in Niigata, Japan	﻿[20]
a Type species of each genus
Reference
1. Xu Z, Masuda Y, Itoh H, Ushijima N, Shiratori Y. Geomonas edaphica sp. nov., Geomonas ferrireducens sp. nov., Geomonas terrae sp. nov., Four Ferric-Reducing Bacteria Isolated From Paddy Soil, and Reclassification of Three Species of the Genus Geobacter as Members of the Genus Geomonas gen. nov. Front Microbiol 2019; 10: 1–17.
2. Xu Z, Masuda Y, Wang X, Ushijima N, Shiratori Y, Senoo K, et al. Genome-Based Taxonomic Rearrangement of the Order Geobacterales Including the Description of Geomonas azotofigens sp. nov. and Geomonas diazotrophica sp. nov. Front Microbiol 2021; 12: 737531.
3. Zhang Z, Xu Z, Masuda Y, Wang X, Ushijima N, Shiratori Y, et al. Geomesophilobacter sediminis gen. nov., sp. nov., Geomonas propionica sp. nov. and Geomonas anaerohicana sp. nov., three novel members in the family Geobacterecace isolated from river sediment and paddy soil. Syst Appl Microbiol 2021; 44: 126233.
4. Itoh H, Xu Z, Masuda Y, Ushijima N, Hayakawa C, Shiratori Y, et al. Geomonas silvestris sp. nov., Geomonas paludis sp. nov. and Geomonas limicola sp. nov., isolated from terrestrial environments, and emended description of the genus Geomonas. Int J Syst Evol Microbiol 2020; 71: 004607.
5. Straub KL, Buchholz-Cleven BE. Geobacter bremensis sp. nov. and Geobacter pelophilus sp. nov., two dissimilatory ferric-iron-reducing bacteria. Int J Syst Evol Microbiol 2001; 51: 1805-1808.
6. Nevin KP, Holmes DE, Woodard TL, Hinlein ES, Ostendorf DW, Lovley DR. Geobacter bemidjiensis sp. nov. and Geobacter psychrophilus sp. nov., two novel Fe (III)-reducing subsurface isolates. Int J Syst Evol Microbiol 2005; 55: 1667-1674.
7. Shelobolina ES, Vrionis HA, Findlay RH, Lovley DR. Geobacter uraniireducens sp. nov., isolated from subsurface sediment undergoing uranium bioremediation. Int J Syst Evol Microbiol 2008; 58: 1075-1078.
8. Kunapuli U, Jahn MK, Lueders T, Geyer R, Heipieper HJ, Meckenstock RU. Desulfitobacterium aromaticivoranssp. nov. and Geobacter toluenoxydanssp. nov., iron-reducing bacteria capable of anaerobic degradation of monoaromatic hydrocarbons. Int J Syst Evol Microbiol 2010; 60: 686-695.
9. Prakash OM, Gihring TM, Dalton DD, Chin KJ, Green SJ, Akob DM, et al. Geobacter daltonii sp. nov., an Fe (III)-and uranium (VI)-reducing bacterium isolated from a shallow subsurface exposed to mixed heavy metal and hydrocarbon contamination. Int J Syst Evol Microbiol 2010; 60: 546-553.
10. Viulu S, Nakamura K, Okada Y, Saitou S, Takamizawa K. Geobacter luticola sp. nov., an Fe (III)-reducing bacterium isolated from lotus field mud. Int J Syst Evol Microbiol 2013; 63: 442-448.
11. Shelobolina ES, Nevin KP, Blakeney-Hayward JD, Johnsen CV, Plaia TW, Krader P, et al. Geobacter pickeringii sp. nov., Geobacter argillaceus sp. nov. and Pelosinus fermentans gen. nov., sp. nov., isolated from subsurface kaolin lenses. Int J Syst Evol Microbiol 2007; 57: 126-135.
12. Caccavo F, Lonergan DJ, Lovley DR, Davis M, Stolz JF, Mclnerney MJ. Geobacter sulfurreducens sp. nov., a hydrogen-and acetate-oxidizing dissimilatory metal-reducing microorganism. Appl Environ Microbiol 1994; 60: 3752-3759.
13. Zhou S, Yang G, Lu Q, Wu M. Geobacter soli sp. nov., a dissimilatory Fe(III)-reducing bacterium isolated from forest soil. Int J Syst Evol Microbiol 2014; 64, 3786-3791.
14. Sun D, Wang A, Cheng S, Yates M, Logan BE. Geobacter anodireducens sp. nov., an exoelectrogenic microbe in bioelectrochemical systems. Int J Syst Evol Microbiol 2014; 64, 3485-3491.
15. Coates JD, Bhupathiraju VK, Achenbach LA, Mclnerney MJ, Lovley DR. Geobacter hydrogenophilus, Geobacter chapellei and Geobacter grbiciae, three new strictly anaerobic, dissimilatory Fe(III)-reducers. Int J Syst Evol Microbiol 2001; 51, 581-588.
16. Lovley DR, Giovannoni SJ, White DC, Champine JE, Phillips EJ, Gorby YA, Goodwin S. Geobacter metallireducensgen. nov. sp. nov., a microorganism capable of coupling the complete oxidation of organic compounds to the reduction of iron and other metals. Arch Microbiol 1993; 159, 336-344.
17. Nevin KP, Holmes DE, Woodard TL, Covalla SF, Lovley DR. Reclassification of Trichlorobacter thiogenes as Geobacter thiogenes comb. nov. Int J Syst Evol Microbiol 2007; 57, 463-466.
18. Sung Y, Fletcher KE, Ritalahti KM, Apkarian RP, Ramos-Hernández N, Sanford RA, et al. Geobacter lovleyi sp. nov. strain SZ, a novel metal-reducing and tetrachloroethene-dechlorinating bacterium. Appl Environ Microbiol 2006; 72, 2775-2782.
19. Schink B. Fermentation of 2, 3-butanediol by Pelobacter carbinolicus sp. nov. and Pelobacter propionicus sp. nov., and evidence for propionate formation from C2 compounds. Arch Microbiol 1984; 137, 33-41.
20. Xu Z, Masuda Y, Hayakawa C, Ushijima N, Kawano K, Shiratori Y, et al. Description of three novel members in the family Geobacteraceae, Oryzomonas japonicum gen. nov., sp. nov., Oryzomonas sagensis sp. nov., and Oryzomonas ruber sp. nov. Microorganisms 2020; 8: 634.
