# Supplementary material for: Unprecedented N2O production by nitrate-ammonifying Geobacteraceae with distinctive N2O isotopocule signatures
Source: mBio. 2024 Oct 30;15(12):e02540-24. doi: 10.1128/mbio.02540-24 (PMC11633192; doi:10.1128/mbio.02540-24)
Supplement: Table S5 — Hit numbers and hit ratios of narG-hcp and nrfA-hcp gene combinations in the Bacteria domain. [file mbio.02540-24-s0006.xlsx]

## Sheet: Sheet1
Table S5 The hit numbers and hit ratios of narG-hcp and nrfA-hcp gene combinations in the bacteria domain
Order	Phylum	narG-hcp_number of genome hits	narG-hcp_ratio of all hits	nrfA-hcp_number of genome hits	nrfA-hcp_proportion of all hits	number of genomes in clade
XYC2-FULL-46-14	Margulisbacteria
O2-12-FULL-45-9	Margulisbacteria
Riflemargulisbacteria	Margulisbacteria
Termititenacia	Margulisbacteria
GB_GCA_005791325.1	Margulisbacteria
GB_GCA_002433595.1	Margulisbacteria
UBA817	Margulisbacteria
UBA7694	Cyanobacteriota
S15B-MN24	Cyanobacteriota
Vampirovibrionales	Cyanobacteriota
Gastranaerophilales	Cyanobacteriota
Obscuribacterales	Cyanobacteriota	1	0.125			8
Caenarcaniphilales	Cyanobacteriota
2-02-FULL-35-15	Cyanobacteriota													0
Gloeobacterales	Cyanobacteriota
PCC-7336	Cyanobacteriota
PCC-6307	Cyanobacteriota
Pseudanabaenales	Cyanobacteriota
RS_GCF_001870225.1	Cyanobacteriota
Thermosynechococcales	Cyanobacteriota
CACIAM-69d	Cyanobacteriota
RS_GCF_000332315.1	Cyanobacteriota
Synechococcales	Cyanobacteriota
Elainellales	Cyanobacteriota
Phormidesmiales	Cyanobacteriota
Cyanobacteriales	Cyanobacteriota
RS_GCF_000317045.1	Cyanobacteriota
RS_GCF_000775285.1	Cyanobacteriota
RS_GCF_001939115.1	Cyanobacteriota
Leptolyngbyales	Cyanobacteriota
Deinococcota	Deinococcota			2	0.047619	42
RBG-13-55-18_1	Actinomycetota
Fen-727	Actinomycetota
UBA1414	Actinomycetota
OPB41	Actinomycetota	1	0.05			20
Coriobacteriales	Actinomycetota	3	0.00771208	30	0.0771208	389
GB_GCA_003599235.1	Actinomycetota
UBA10029	Actinomycetota
UBA9087_1	Actinomycetota
Rubrobacteria	Actinomycetota
BMS3ABIN01	Actinomycetota
RBG-16-64-13	Actinomycetota
UBA2241	Actinomycetota	1	0.142857	1	0.142857	7
Gaiellales	Actinomycetota
Ga0077560	Actinomycetota
Solirubrobacterales	Actinomycetota
TMED189	Actinomycetota
UBA5794	Actinomycetota
untitled_615	Actinomycetota
IMCC26256	Actinomycetota
Acidimicrobiales	Actinomycetota
AC-67	Actinomycetota
UBA4738_1	Actinomycetota
Euzebyales	Actinomycetota
Nitriliruptorales	Actinomycetota
Acidothermales	Actinomycetota
Nanopelagicales	Actinomycetota
Mycobacteriales	Actinomycetota	6	0.00531915			1128
Streptosporangiales	Actinomycetota	4	0.0266667			150
Streptomycetales	Actinomycetota	1	0.0015674			638
RS_GCF_000384115.1	Actinomycetota
RP-AC37	Actinomycetota
Actinomycetales	Actinomycetota	5	0.00401284	3	0.0024077	1246
Jiangellales	Actinomycetota
Propionibacteriales	Actinomycetota	4	0.0187793	1	0.00469484	213
GB_GCA_002410925.1	UBP13
GB_GCA_002305165.1	Armatimonadota
UBA5377_1	Armatimonadota
GB_GCA_002409445.1	Armatimonadota
GB_GCA_002898575.1	Armatimonadota
Abditibacteriales	Armatimonadota
CG2-30-59-28	Armatimonadota
SYMT01	Armatimonadota
untitled_677	Armatimonadota
RS_GCF_000427095.1	Armatimonadota
GB_GCA_002898895.1	Armatimonadota
OS-L	Armatimonadota
Fimbriimonadales	Armatimonadota
CSP1-3
UBP9	Eremiobacterota
GB_GCA_003244105.1	Eremiobacterota
UBP12	Eremiobacterota			1	0.2	5
Dormibacterales	Dormibacterota
CF-121	Dormibacterota
UBA8260	Dormibacterota
GB_GCA_002433065.1	Chloroflexota
P2-11E	Chloroflexota
QHBO01	Chloroflexota
CSP1-4	Chloroflexota
untitled_667	Chloroflexota
RS_GCF_000025005.1	Chloroflexota
Thermomicrobiales	Chloroflexota
54-19	Chloroflexota
Chloroflexales	Chloroflexota			1	0.0434783	23
untitled_641	Chloroflexota
UBA4142	Chloroflexota
UBA7937	Chloroflexota
UBA2200	Chloroflexota
UBA1429	Chloroflexota
UBA3071	Chloroflexota
Caldilineales	Chloroflexota
4572-78	Chloroflexota
Thermoflexales	Chloroflexota
B4-G1	Chloroflexota
Promineofilales	Chloroflexota
SBR1031	Chloroflexota
Anaerolineales	Chloroflexota			1	0.00877193	114
UBA6077	Chloroflexota
GB_GCA_004297765.1	Chloroflexota	1	1			1
SM23-28-2	Chloroflexota
UBA2991	Chloroflexota
Bin125	Chloroflexota
UBA2979	Chloroflexota
SZUA-161	Chloroflexota
untitled_656	Chloroflexota
UBA2777	Chloroflexota
GB_GCA_002011475.1	Chloroflexota
GIF9	Chloroflexota
Dehalococcoidales	Chloroflexota
GB_GCA_002450835.1	Chloroflexota
GB_GCA_003228115.1	Chloroflexota
UBA1127	Chloroflexota
UBA3495	Chloroflexota
UBA6952	Chloroflexota
UBA2963	Chloroflexota
untitled_646	Chloroflexota
SAR202	Chloroflexota
UBA1151	Chloroflexota
untitled_596
Limnochordales	Bacillota_G
DTU080	Bacillota_G
GB_GCA_001513495.1	Bacillota_G
DTU010	Bacillota_G
GB_GCA_900016865.1	Bacillota_G
UBA4971	Bacillota_G
DTUO25	Bacillota_G
GB_GCA_002426645.1	Bacillota_G
GB_GCA_002399265.1	Bacillota_G
UBA8346	Bacillota_G			1	1	1
UBA10575	Bacillota_G
untitled_592
UBA3569	Bacillota_E
untitled_589	Bacillota_E			1	0.333333	3
UBA995	Bacillota_E
UBA9673	Bacillota_E
GB_GCA_002376005.1	Bacillota_E
UBA8153	Bacillota_E
D8A-2	Bacillota_E
untitled_570	Bacillota_C	1	0.5			2
GB_GCA_002411145.1	Bacillota_C
Acidaminococcales	Bacillota_C
Veillonellales	Bacillota_C	31	0.348315	1	0.011236	89
GB_GCA_002329525.1	Bacillota_C			1	1	1
Selenomonadales	Bacillota_C	28	0.411765	42	0.617647	68
Sporomusales	Bacillota_C	3	0.428571	10	0.666667	7
untitled_564	Bacillota_C
Selenomonadales_A	Bacillota_C			1	0.5	2
Propionisporales	Bacillota_C			6	0.857143	7
Thermacetogeniales	Bacillota_B			1	0.125	8
Syntrophomonadales	Bacillota_B			6	0.285714	21
TC1	Bacillota_B
RS_GCF_002224645.1	Bacillota_B			1	0.142857	7
GB_GCA_002482535.1	Bacillota_B
UBA4068	Bacillota_B
DRI-13	Bacillota_B			1	0.125	8
Peptococcales	Bacillota_B			3	0.272727	11
Heliobacteriales	Bacillota_B			2	1	2
Desulfitobacteriales	Bacillota_B	2	0.0571429	12	0.342857	35
RS_GCF_003054495.1	Bacillota_B			1	1	1
Thermincolales	Bacillota_B			1	0.25	4
Carboxydothermales	Bacillota_B			3	1	3
Ammonifexales	Bacillota_B	1	0.1	1	0.1	10
Desulfotomaculales	Bacillota_B	1	0.0196078	9	0.176471	51
PH28-bin88	Bacillota_B
Moorellales	Bacillota_B	1	0.0909091	1	0.0909091	11
RS_GCF_002207765.1	Bacillota_B
GB_GCA_002352935.1	Bacillota_B
DTU086	Bacillota_B
Desulfitibacterales	Bacillota_B			1	0.5	2
RS_GCF_003991135.1	Bacillota_F
B1SED10-174	Bacillota_F
Halobacteroidales	Bacillota_F
Halanaerobiales	Bacillota_F
GB_GCA_002376045.1	Bacillota_A
Thermosediminibacterales	Bacillota_A
Caldicellulosiruptorales	Bacillota_A
Caldanaerobiales	Bacillota_A
Thermoanaerobacterales	Bacillota_A
untitled_554	Bacillota_A			2	0.181818	11
Lutisporales	Bacillota_A
Clostridiales	Bacillota_A			4	0.0236686	169
Eubacteriales	Bacillota_A
Tissierellales	Bacillota_A			9	0.0642857	140
Peptostreptococcales	Bacillota_A			13	0.0760234	171
Lachnospirales	Bacillota_A			3	0.0034642	866
Acetivibrionales	Bacillota_A
TANB77	Bacillota_A
UBA1212	Bacillota_A
Saccharofermentanales	Bacillota_A
SK-Y3	Bacillota_A
Monoglobales	Bacillota_A
Monoglobales_A	Bacillota_A
GB_GCA_900555295.1	Bacillota_A
UMGS1883	Bacillota_A
GB_GCA_900555525.1	Bacillota_A
Oscillospirales	Bacillota_A			1	0.00123153	812
GB_GCA_003557085.1	Bacillota_H
UBA994_1	Bacillota_H
Proteinivoracales	Bacillota_D			1	0.5	2
UBA4975	Bacillota_D
Natranaerobiia	Bacillota_D
SKNC01	Bacillota_D
DTU022	Bacillota_D
PWVN01	Bacillota_D
Dethiobacterales	Bacillota_D			1	0.25	4
GB_GCA_002313635.1	Fusobacteriota
Fusobacteriales	Fusobacteriota
Tumebacillales	Bacillota
Kyrpidiales	Bacillota
Alicyclobacillales	Bacillota
Desulfuribacillia	Bacillota			2	0.666667	3
Thermoactinomycetales	Bacillota
RS_GCF_001311905.1	Bacillota
Bacillales_F	Bacillota
GB_GCA_900538055.1	Bacillota
Thermicanales	Bacillota
Tepidibacillales	Bacillota	4	1			4
Paenibacillales	Bacillota	77	0.275			280
Aneurinibacillales	Bacillota	1	0.1			10
Brevibacillales	Bacillota
RS_GCF_001049895.1	Bacillota
Caldalkalibacillales	Bacillota
Bacillales	Bacillota	72	0.0929032	54	0.0696774	775
Exiguobacterales	Bacillota
Lactobacillales	Bacillota	6	0.0071599			838
Staphylococcales	Bacillota
ZOR0006	Bacillota
Haloplasmatales	Bacillota
ML615J-28	Bacillota
Izemoplasmatales	Bacillota
Acholeplasmatales	Bacillota
RF39	Bacillota
Mycoplasmatales	Bacillota
RFN20	Bacillota
Erysipelotrichales	Bacillota			2	0.0185185	108
untitled_504	Thermodesulfobiota	2	1			2
Dictyoglomota	Dictyoglomota
Coprothermobacterota	Coprothermobacterota
GB_GCA_003648245.1	Caldisericota
UBA6126	Caldisericota
Cryosericales	Caldisericota
Caldisericales	Caldisericota
Synergistota	Synergistota
GB_GCA_001778455.1	Bipolaricaulota
UBA7950	Bipolaricaulota
Bipolaricaulales	Bipolaricaulota
GB_GCA_003641555.1	Thermotogota
Mesoaciditogales	Thermotogota
GB_GCA_003641545.1	Thermotogota
UBA12178	Thermotogota
Thermotogales	Thermotogota
Petrotogales	Thermotogota
untitled_491
GB_GCA_001873755.1	Patescibacteria
B142	Patescibacteria
SC72	Patescibacteria
untitled_486	Patescibacteria
GB_GCA_001772805.1	Patescibacteria
GB_GCA_002774225.1	Patescibacteria
GB_GCA_002770755.1	Patescibacteria
UBA101185	Patescibacteria
GB_GCA_002774285.1	Patescibacteria
2-01-FULL-39-13	Patescibacteria
Woykebacterales	Patescibacteria
Curtissbacterales	Patescibacteria
Daviesbacterales	Patescibacteria
UBA1400	Patescibacteria
Shapirobacterales	Patescibacteria
GWA2-44-7	Patescibacteria
Levybacterales	Patescibacteria
2-02-FULL-39-11	Patescibacteria
UBA10105	Patescibacteria
GCA-001788215	Patescibacteria
UBA1406	Patescibacteria
UBA4473	Patescibacteria
Absconditabacterales	Patescibacteria
BD1-5	Patescibacteria
untitled_468	Patescibacteria
UBA1369	Patescibacteria
UM-FILTER-43-11	Patescibacteria
GB_GCA_002401425.1	Patescibacteria
Peribacterales	Patescibacteria
XYA2-FULL-43-10	Patescibacteria
UBA1384_1	Patescibacteria
UBA12157	Patescibacteria
GB_GCA_001774395.1	Patescibacteria
GWA2-35-9	Patescibacteria
UBA4664	Patescibacteria
Saccharimonadales	Patescibacteria
UBA1875	Patescibacteria
GB_GCA_002792735.1	Patescibacteria
CPR2_1	Patescibacteria
untitled_456	Patescibacteria
Doudnabacteria	Patescibacteria
Andersenbacteria	Patescibacteria
untitled_434	Patescibacteria
GB_GCA_001824325.1	Patescibacteria
SW-4-49-11	Patescibacteria
GB_GCA_000992445.2	Patescibacteria
GWC2-36-17_A	Patescibacteria
2-02-FULL-40-12	Patescibacteria
Portnoybacterales	Patescibacteria
Spechtbacterales	Patescibacteria
Paceibacterales	Patescibacteria
GB_GCA_003599335.1	Patescibacteria
GWC2-36-17	Patescibacteria
Terrybacterales	Patescibacteria
UBA6257	Patescibacteria
Sungbacterales	Patescibacteria
Ryanbacterales	Patescibacteria
WO2-41-13	Patescibacteria
UBA9983	Patescibacteria
GB_GCA_004298615.1	Patescibacteria
UBA9629	Patescibacteria
GB_GCA_000999025.1	Patescibacteria
UBA2169	Patescibacteria
UBA9570	Patescibacteria
UBA10025	Patescibacteria
GB_GCA_001791465.1	Patescibacteria
Veblenbacterales	Patescibacteria
UBA2196	Patescibacteria
UBA1558	Patescibacteria
GWA2-46-9	Patescibacteria
GB_GCA_002774425.1	Patescibacteria
SG8-24	Patescibacteria
Magasanikbacterales	Patescibacteria
GB_GCA_001778095.1	Patescibacteria
UBA2591	Patescibacteria
Buchananbacterales	Patescibacteria
UBA11705	Patescibacteria
BM507	Patescibacteria
untitled_418	Patescibacteria
UBP6
Chrysiogenetota	Chrysiogenota	2	0.5	2	0.5	4
GB_GCA_002402635.1	Deferribacterota
Deferribacterales	Deferribacterota	4	0.266667			15
Desulfurellia	Campylobacterota	2	0.333333			6
Nautiliales	Campylobacterota
Campylobacterales	Campylobacterota			43	0.138264	311
Thermosulfidibacterota	Thermosulfidibacterota
Desulfurobacteriia	Aquificota
Hydrogenothermales	Aquificota	1	0.0769231			13
Aquificales	Aquificota
untitled_414
UBA4802	Spirochaetota			3	0.3	10
Turneriellales	Spirochaetota
Hydrogenothermales	Spirochaetota
untitled_411	Spirochaetota
GB_GCA_003645695.1	Spirochaetota
GWE2-31-10	Spirochaetota
Borreliales	Spirochaetota
Sphaerochaetales	Spirochaetota
Spirochaetales	Spirochaetota	1	0.015873	1	0.015873	63
Spirochaetales_A	Spirochaetota
Treponematales	Spirochaetota
untitled_398
untitled_396
SLGR01	CG03
GB_GCA_003650255.1	CG03
CG03_1	CG03
untitled_393
UBA8919	Elusimicrobiota
untitled_391	Elusimicrobiota
GB_GCA_002841695.1	Elusimicrobiota
Endomicrobiales	Elusimicrobiota
UBA1565	Elusimicrobiota
Elusimicrobiales	Elusimicrobiota			6	0.1875	32
2-02-FULL-39-32	Elusimicrobiota
GB_GCA_001800075.1	Elusimicrobiota
F11	Elusimicrobiota
GB_GCA_001730085.1
Omnitrophia	Omnitrophota	2	0.181818	1	0.0909091	11
untitled_381	Omnitrophota
GB_GCA_003645745.1	Omnitrophota
4484-171	Omnitrophota
UBA10015	Omnitrophota
GIF10	Omnitrophota
GB_GCA_002796125.1	Omnitrophota
UBA1572	Omnitrophota
UBA1560	Omnitrophota
GB_GCA_002783585.1	Omnitrophota
UBA10183	Omnitrophota
2-02-FULL-51-18	Omnitrophota
UBA6215	Omnitrophota
GB_GCA_002787095.1	Omnitrophota
UBA9649	Omnitrophota
Aureabacteria	Aureabacteria
UBA3054
RS_GCF_003339615.1	Chlamydiota
GB_GCA_003170575.1	Chlamydiota
Parachlamydiales	Chlamydiota
GB_GCA_001794905.1	Chlamydiota
Chlamydiales	Chlamydiota
Opitutales	Verrucomicrobiota			1	0.00763359	131
Palsa-1439	Verrucomicrobiota
Pedosphaerales	Verrucomicrobiota	1	0.016129	2	0.0322581	62
Methylacidiphilales	Verrucomicrobiota
Chthoniobacterales	Verrucomicrobiota	1	0.012987	1	0.012987	77
Verrucomicrobiales	Verrucomicrobiota
untitled_338	Verrucomicrobiota
UBA1407	Verrucomicrobiota	1	0.111111			9
GB_GCA_002340265.1	Verrucomicrobiota
Victivallales	Verrucomicrobiota
UBA8416	Verrucomicrobiota
RFP12	Verrucomicrobiota
Kiritimatiellales	Verrucomicrobiota			4	0.333333	12
B70-G9	Verrucomicrobiota			1	0.333333	3
SS1-B-03-39	Verrucomicrobiota
SLAD01	Verrucomicrobiota
GB_GCA_007132345.1	Verrucomicrobiota
LD1-PB3	Verrucomicrobiota			1	0.2	5
GB_GCA_003644275.1	Planctomycetota
SZUA-567	Planctomycetota
GB_GCA_002746535.1	Planctomycetota
UBA11346_1	Planctomycetota
untitled_364	Planctomycetota
untitled_362	Planctomycetota
SM23-32	Planctomycetota
Brocadiales	Planctomycetota	2	0.111111	1	0.0555556	18
GB_GCA_005239795.1	Planctomycetota
Isosphaerales	Planctomycetota
Gemmatales	Planctomycetota
Planctomycetales	Planctomycetota
Pirellulales	Planctomycetota	8	0.0808081	8	0.0808081	99
GB_GCA_003170085.1	Planctomycetota
Sedimentisphaerales	Planctomycetota	1	0.0333333	5	0.166667	30
UBA1845	Planctomycetota			1	0.0833333
SM23-33	Planctomycetota
UBA1161	Planctomycetota
Phycisphaerales	Planctomycetota			2	0.0243902	82
J132	Planctomycetota
J058	Planctomycetota
UBA1146	Planctomycetota
GB_GCA_002402755.1	Planctomycetota
UBA8108_1	Planctomycetota			1	0.2	5
GB_GCA_007127275.1	Planctomycetota
UBA2392	Planctomycetota
GCA-002687715	Planctomycetota
GB_GCA_003644265.1	Planctomycetota
UBA2386	Planctomycetota
UBA1135_1	Planctomycetota
untitled_323
JGIOTU-2	Cloacimonadota
Cloacimonadales	Cloacimonadota
untitled_316
UBA1063	WOR-3
UBA2258	WOR-3
SM23-42	WOR-3
UBA3072	WOR-3
GB_GCA_002256535.1	WOR-3
UBA3073_1	WOR-3
GB_GCA_001412365.1	WOR-3
E44-bin80	WOR-3
GB_GCA_003641665.1	WOR-3
32-111_1	WOR-3
untitled_313
LZORAL124-64-63	Krumholzibacteriota	1	0.25			4
SSS58A	Krumholzibacteriota
SZUA-252	Eisenbacteria
RBG-16-71-46	Eisenbacteria
untitled_309
GB_GCA_001780825.1	Gemmatimonadota
SG8-23	Gemmatimonadota
Gemmatimonadales	Gemmatimonadota
GB_GCA_000403035.1	Latescibacterota
untitled_305	Latescibacterota
UBA2968_1	Latescibacterota
UBA8231	Latescibacterota			1	0.166667	6
GB_GCA_001304015.1	TA06_A
MSB-5A5	Zixibacteria
GN15	Zixibacteria
untitled_301	Zixibacteria
UBA10806	Zixibacteria
GB_GCA_002085385.1	UBP14
UBA6098	UBP14
Delongbacteria	Delongbacteria
Chitinivibrionia	Fibrobacterota
OXYB2-FULL-49-7	Fibrobacterota
untitled_296	Fibrobacterota
Fibrobacterales	Fibrobacterota
AABM5-125-24
SORT01	Marinisomatota
untitled_292	Marinisomatota			1	1	1
UBA2242	Marinisomatota
SCGC-AAA003-L08	Marinisomatota
Marinisomatales	Marinisomatota
Calditrichales	Calditrichota
RBG-13-44-9	Calditrichota
GB_GCA_003645915.1	QNDG01
SM23-31_1
JdFR-76
AABM5-25-91	KSB1
CR04bin15	KSB1
UBA2214	KSB1
SZUA-365	Bacteroidota	1	0.333333			3
Palsa-1295	Bacteroidota
GB_GCA_001567195.1	Bacteroidota
Kapabacteriales	Bacteroidota			1	0.0434783	23
SJA-28	Bacteroidota
Ignavibacteriales	Bacteroidota
Kryptonia	Bacteroidota
T3Sed10-11	Bacteroidota
GB_GCA_002779395.1	Bacteroidota
UBA10030_1	Bacteroidota
Chlorobia	Bacteroidota
Rhodothermales	Bacteroidota
Balneolales	Bacteroidota
GB_GCA_003696835.1	Bacteroidota
GB_GCA_001769655.1	Bacteroidota
Cytophagales	Bacteroidota
UBA7662	Bacteroidota
NS11-12g	Bacteroidota
Chitinophagales	Bacteroidota
Sphingobacteriales	Bacteroidota
AKYH767-A	Bacteroidota
AKYH767	Bacteroidota
Flavobacteriales	Bacteroidota			1	0.000766871	1304
Bacteroidales	Bacteroidota	20	0.0146306	268	0.19605	1367
GB_GCA_003645735.1	Poribacteria
GB_GCA_002687025.1	Poribacteria
WGA-4E	Poribacteria
untitled_264	Hydrogenedentota			7	0.538462	13
untitled_262	Abyssubacteria	2	0.666667			3
GB_GCA_002428325.1	UBP4			1	1	1
Sumerlaeales	Sumerlaeota			2	1	2
GB_GCA_003501375.1	Sumerlaeota
SLMS01	Sumerlaeota
GB_GCA_002402325.1	Acidobacteriota			1	1	1
UM-FILTER-49-7	Acidobacteriota
GB_GCA_002747255.1	Acidobacteriota
Holophagales	Acidobacteriota			3	0.3	10
UBA2199	Acidobacteriota			1	0.166667	6
GB_GCA_002010665.1	Acidobacteriota
Aminicenantales	Acidobacteriota
untitled_253	Acidobacteriota
Gp22-AA2	Acidobacteriota
GB_GCA_004356015.1	Acidobacteriota
GB_GCA_003223995.1	Acidobacteriota
GB_GCA_001664505.1	Acidobacteriota
J045	Acidobacteriota
GB_GCA_002898535.1	Acidobacteriota
GB_GCA_002327305.1	Acidobacteriota
UBA5066	Acidobacteriota
Gp7-AA8	Acidobacteriota
UBA5704	Acidobacteriota
Thermoanaerobaculales	Acidobacteriota
untitled_242	Acidobacteriota
UBA6911	Acidobacteriota
Chloracidobacteriales	Acidobacteriota
HR10	Acidobacteriota
UBA7656	Acidobacteriota
Pyrinomonadales	Acidobacteriota
20CM-2-55-15	Acidobacteriota
UBA7540	Acidobacteriota
UBA7541	Acidobacteriota
Acidobacteriales	Acidobacteriota	1	0.0070922			141
2-12-FULL-54-10	Acidobacteriota
Bryobacterales	Acidobacteriota
untitled_230
Schekmanbacteria	Schekmanbacteria	2	0.666667			3
Nitrospinota	Nitrospinota_B
GB_GCA_001803565.1	Nitrospinota_B
GB_GCA_003696125.1	Tectomicrobia
Entotheonellales	Tectomicrobia
untitled_224
Methylomirabilales	Methylomirabilota
Rokubacteriales	Methylomirabilota
GB_GCA_003235715.1	Nitrospirota			1	1	1
UBA6902	Nitrospirota	1	0.1			10
Thermodesulfovibrionales	Nitrospirota	1	0.0243902	7	0.170732	41
untitled_221	Nitrospirota
GB_GCA_001803815.1	Nitrospirota
HDB-SIOI813	Nitrospirota
Leptospirillia	Nitrospirota
Nitrospirales	Nitrospirota
GB_GCA_001803875.1	Nitrospirota
SBBL01	Nitrospirota
untitled_216
GWC2-55-46	Desulfobacterota			8	0.4	20
GB_GCA_001797815.1	Desulfobacterota
Geobacterales	Desulfobacterota	10	0.232558	24	0.55814	43
Desulfuromonadales	Desulfobacterota	8	0.156863	15	0.294118	51
Syntrophorhabdia	Desulfobacterota
GB_GCA_003696505.1	Desulfobacterota
MBNT15_1	Desulfobacterota			77	0.578947	133
RS_GCF_000266945.1	Desulfobacterota
untitled_207	Desulfobacterota
UBA8473	Desulfobacterota			4	0.266667	15
SM23-61	Desulfobacterota
BSN033_1	Desulfobacterota
B13-G15	Desulfobacterota
Desulfomonilia_A	Desulfobacterota	1	0.25	2	0.5	4
untitled_202	Desulfobacterota
untitled_200	Desulfobacterota
GB_GCA_002899795.1	Desulfobacterota
GB_GCA_002899795.1	Desulfobacterota
Syntrophobacterales	Desulfobacterota	2	0.125	3	0.1875	16
Desulfatiglandales	Desulfobacterota	1	0.0666667	4	0.266667	15
C00003060	Desulfobacterota			26	0.412698	63
Desulfobacterales	Desulfobacterota	11	0.142857	16	0.207792	77
GB_GCA_001797675.1	Desulfobacterota
Desulfobaccales	Desulfobacterota	2	0.5	2	0.5	4
GB_GCA_001577715.1	Desulfobacterota
Desulfarculales	Desulfobacterota	4	0.0305344			131
SZUA-79	Desulfobacterota			8	0.140351	57
UBA2774	Desulfobacterota
UBA1144	Desulfobacterota
GB_GCA_001798715.1	UBA10199
UBA10199_1	UBA10199
GCA-002796325	UBA10199
GB_GCA_001798075.1	UBA10199
2-02-FULL-44-16	UBA10199
GB_GCA_001798265.1	Bdellovibrionota
2-02-FULL-40-11	Bdellovibrionota
untitled_186	Bdellovibrionota
untitled_184	Bdellovibrionota
GB_GCA_002343545.1	Bdellovibrionota
UBA2394_1	Bdellovibrionota
Silvanigrellales	Bdellovibrionota
Oligoflexales	Bdellovibrionota
untitled_180
UBA9968	Desulfobacterota_B			1	0.111111	9
UBA1149	Desulfobacterota_B
UBA12015	Desulfobacterota_B
Binatales	Desulfobacterota_B
UTPRO1	Desulfobacterota_B
GB_GCA_002898795.1	Desulfobacterota_B
Bin18	Desulfobacterota_B
GB_GCA_003230795.1	Bdellovibrionota
UBA2361	Bdellovibrionota			1	0.333333	3
SZUA-336	Myxococcota
UBA9160	Myxococcota
untitled_170	Myxococcota
UBA9615	Myxococcota			1	0.333333	3
UBA796_1	Myxococcota
UBA7976	Myxococcota
Bradymonadales	Myxococcota
GB_GCA_003559575.1	Myxococcota			1	0.333333	3
GB_GCA_002728755.1	Myxococcota
GCA-2863065	Myxococcota
UBA9042_1	Myxococcota
PHBI01	Myxococcota
SLRQ01	Myxococcota
Myxococcales	Myxococcota	1	0.0204082	2	0.0408163	49
XYA12-FULL-58-9	Myxococcota
GB_GCA_002721815.1	Myxococcota
UBA4151	Myxococcota
Polyangiales	Myxococcota	1	0.0294118	2	0.0588235	34
Haliangiales	Myxococcota
Palsa-1104	Myxococcota
Nannocystales	Myxococcota
GB_GCA_002747355.1	Myxococcota
HGW-17	Myxococcota
untitled_156	Myxococcota
XYD2-FULL-50-16	Myxococcota
SAR324_1	SAR324
Magnetococcia	Pseudomonadota	1	0.0769231			13
UBA1280	Pseudomonadota
Holosporales	Pseudomonadota
untitled_149	Pseudomonadota
UBA7879	Pseudomonadota
Paracaedibacterales	Pseudomonadota
untitled_146	Pseudomonadota
Caedimonadales	Pseudomonadota
GB_GCA_002257235.1	Pseudomonadota
UBA9655	Pseudomonadota
Rs-D84	Pseudomonadota
RF32	Pseudomonadota
Rickettsiales	Pseudomonadota
GB_GCA_002712065.1	Pseudomonadota
GCA-2701885	Pseudomonadota
Rhizobiales_B	Pseudomonadota
TMED109	Pseudomonadota
Pelagibacterales	Pseudomonadota
TMED127	Pseudomonadota
GCA-002720895	Pseudomonadota
HIMB59	Pseudomonadota
GB_GCA_002632265.1	Pseudomonadota
Puniceispirillales	Pseudomonadota
GB_GCA_004295055.1	Pseudomonadota
UBA7985	Pseudomonadota
Micavibrionales_A	Pseudomonadota
untitled_125	Pseudomonadota
Micavibrionales	Pseudomonadota
Bin65	Pseudomonadota
UBA6615	Pseudomonadota
UBA8366	Pseudomonadota
Kiloniellales	Pseudomonadota
GB_GCA_002340345.1	Pseudomonadota
Oceanibaculales	Pseudomonadota
Thalassobaculales	Pseudomonadota
Azospirillales	Pseudomonadota
Dongiales	Pseudomonadota
ATCC43930	Pseudomonadota
Elsterales	Pseudomonadota
Reyranellales	Pseudomonadota
Acetobacterales	Pseudomonadota	4	0.027972			143
Rhodospirillales	Pseudomonadota			1	0.0102041	98
untitled_108	Pseudomonadota
GB_GCA_002238885.1	Pseudomonadota
Defluviicoccales	Pseudomonadota
UBA828	Pseudomonadota
UBA7887	Pseudomonadota
RS_GCF_000264455.2	Pseudomonadota
SP197	Pseudomonadota
Geminicoccales	Pseudomonadota
GB_GCA_002731375.1	Pseudomonadota
UBA2966	Pseudomonadota
RS_GCF_002924445.1	Pseudomonadota
Sneathiellales	Pseudomonadota
Zavarziniales	Pseudomonadota
Ferrovibrionales	Pseudomonadota
Sphingomonadales	Pseudomonadota	1	0.00187266			534
untitled_93	Pseudomonadota
Parvibaculales	Pseudomonadota
Rhizobiales	Pseudomonadota	6	0.00508044			1181
Rhodobacterales	Pseudomonadota
SMXP01	Pseudomonadota
UBA1301	Pseudomonadota
Caulobacterales	Pseudomonadota
GB_GCA_001872725.1	Pseudomonadota
Mariprofundales	Pseudomonadota
RS_GCF_001399755.1	Pseudomonadota
Acidithiobacillales	Pseudomonadota	2	0.2			10
untitled_83	Pseudomonadota
Burkholderiales	Pseudomonadota	46	0.0283951	1	0.000617284	1620
Acidiferrobacterales	Pseudomonadota
UBA10353	Pseudomonadota
Immundisolibacterales	Pseudomonadota
untitled_78	Pseudomonadota
untitled_75	Pseudomonadota
UBA4486	Pseudomonadota
GB_GCA_003694425.1	Pseudomonadota
UBA7966	Pseudomonadota
Ga0077536	Pseudomonadota
Xanthomonadales	Pseudomonadota
UBA5335	Pseudomonadota
GB_GCA_002352565.1	Pseudomonadota
Nevskiales	Pseudomonadota
SLND01	Pseudomonadota
Steroidobacterales	Pseudomonadota
untitled_63	Pseudomonadota
PWYM01	Pseudomonadota
GCA-2729495	Pseudomonadota
UBA6522	Pseudomonadota
Woeseiales	Pseudomonadota
Competibacterales	Pseudomonadota	2	0.117647			17
Nitrococcales	Pseudomonadota			2	0.0740741	27
Thiohalobacterales	Pseudomonadota
GB_GCA_003645555.1	Pseudomonadota
RS_GCF_003751635.1	Pseudomonadota
21-64-14	Pseudomonadota
Nitrosococcales	Pseudomonadota
RS_GCF_003337735.1	Pseudomonadota
Beggiatoales	Pseudomonadota	1	0.0909091			11
Thiohalomonadales_A	Pseudomonadota
Thiohalospirales	Pseudomonadota
Thiohalomonadales	Pseudomonadota
untitled_49	Pseudomonadota
Tenderiales	Pseudomonadota
Ga0077554	Pseudomonadota
untitled_45	Pseudomonadota
SZUA-140	Pseudomonadota
Chromatiales	Pseudomonadota	3	0.0576923	2	0.0384615	52
Methylococcales	Pseudomonadota	13	0.135417			96
RS_GCF_000155715.1	Pseudomonadota
XJ16	Pseudomonadota
Granulosicoccales	Pseudomonadota
Ectothiorhodospirales	Pseudomonadota			1	0.0217391	46
Thiotrichales	Pseudomonadota	2	0.133333			15
UBA4575	Pseudomonadota
GCA-001735895	Pseudomonadota
SZUA-229	Pseudomonadota
QZLD01	Pseudomonadota
SZUA-21	Pseudomonadota
Halothiobacillales	Pseudomonadota
Thiomicrospirales	Pseudomonadota
Cardiobacteriales	Pseudomonadota
PS1	Pseudomonadota
GB_GCA_003645455.1	Pseudomonadota
GCA-002705445	Pseudomonadota
UBA11654	Pseudomonadota
SAR86	Pseudomonadota
Pseudomonadales	Pseudomonadota	2	0.00133067			1503
RS_GCF_003097315.1	Pseudomonadota
Enterobacterales	Pseudomonadota	338	0.233425	335	0.231354	1448
Piscirickettsiales	Pseudomonadota
Francisellales	Pseudomonadota
GB_GCA_002469885.1	Pseudomonadota
UBA1113	Pseudomonadota
UBA12402	Pseudomonadota
Diplorickettsiales	Pseudomonadota
DSM-16500	Pseudomonadota
UBA9339	Pseudomonadota
GB_GCA_002429595.1	Pseudomonadota
Coxiellales	Pseudomonadota
Berkiellales	Pseudomonadota
GB_GCA_002422785.1	Pseudomonadota
GB_GCA_003354005.1	Pseudomonadota
UBA7916	Pseudomonadota
Legionellales	Pseudomonadota
GB_GCA_003353785.1	Pseudomonadota
RS_GCF_002682985.1	Pseudomonadota
Evansiales	Pseudomonadota
