# Supplementary material for: Unprecedented N2O production by nitrate-ammonifying Geobacteraceae with distinctive N2O isotopocule signatures
Source: mBio. 2024 Oct 30;15(12):e02540-24. doi: 10.1128/mbio.02540-24 (PMC11633192; doi:10.1128/mbio.02540-24)
Supplement: Table S6 — Primers used in this study. [file mbio.02540-24-s0007.xlsx]

## Sheet: Sheet1
Table S6 Primers used in this study
Primer name	Oligonucleotide sequence (5’to 3’)	Description
For reference gene selection
rpoB-F	ACRAAGCCGTGCTCGTTGAT	RT-qPCR of rpoB reference gene
rpoB-R	CARTTCATGGACCAGACSAAC
recA-F	TGAAGATCGGCGTCATGTT	RT-qPCR of recA candidate reference gene
recA-R	CGTAGAGGATGTCGAAYTC
proC-F	GCGTCGCTTCAAGGTGGGA	RT-qPCR of proC candidate reference gene
proC-R	AAGGGGCTTTTGGCGGGTGG
recC-F	GCCGCCTCTCCCTCGTTCTT	RT-qPCR of recC candidate reference gene
recC-R	ACGCCGACCCGTCCATCTCC
rpoD-F	TGRTCGCTCTTCTCGCCGAT	RT-qPCR of rpoD candidate reference gene
rpoD-R	GGATTTCATCGAAGACAAGG
gyrA-F	CCTCCTTCGGCATCATCATG	RT-qPCR of gyrA candidate reference gene
gyrA-R	GCGATCTTSARGCCTTCCA
16S rRNA-F	TCAGCTCGTGTCGTGAGAT	RT-qPCR of 16S rRNA candidate reference gene
16S rRNA-R	TCAGCTCGTGTCGTGAGAT
For RT-qPCR
Red32-napA-F	ATGGTCGGGCTTGTTCTTGT	RT-qPCR of gene napA of strain Red32
Red32-napA-R	GGCTCCCTACGAGGAGTACA
Red32-narG-F	GCAGTACGACAAGGTGGTCA	RT-qPCR of gene narG of strain Red32
Red32-narG-R	CGTCGAACTGGGGATAGTCG
Red32-narG2-F	CTGGTACCACAACGACCTCC	RT-qPCR of gene narG2 of strain Red32
Red32-narG2-R	TCCCACGTAATGTGCCAGAC
Red32-nrfA-F	GAGCAAGGTGGGGAACATCA	RT-qPCR of gene nrfA of strain Red32
Red32-nrfA-R	GGTGACACCGTTCATCCAGT
Red32-norB-F	GGAATGCGAACGGGATCTCT	RT-qPCR of gene norB of strain Red32
Red32-norB-R	ATCTCACCTTGGCGGTGAAG
Red111-napA-F	AGTCGCTCCCGAACCTGAAC	RT-qPCR of gene napA of strain Red111
Red111-napA-R	TCCGTGTTGCCGAAGACCC
Red111-narG-F	TCGGGCACCTCGGTTCACA	RT-qPCR of gene narG of strain Red111
Red111-narG-R	TCCGCCACCACCTTCTCGTC
Red111-nrfA1-F	GGACGCTTCCAGTTCAAGGA	RT-qPCR of gene nrfA1 of strain Red111
Red111-nrfA1-R	TTGAGGAGGTGATCCGAGGT
Red111-nrfA2-F	TGAGAAGCTCGGTGTGGACC	RT-qPCR of gene nrfA2 of strain Red111
Red111-nrfA2-R	CGGTCGACTTCATGTGCTCA
Red111-nrfA3-F	TTTCCCGACCCCGTACAAAG	RT-qPCR of gene nrfA3 of strain Red111
Red111-nrfA3-R	CGTCGAGTCCGATCTCCTTG
Red111-norB-F	CTTCCACCCGAGTGTTCC	RT-qPCR of gene norB of strain Red111
Red111-norB-R	CTTGCCTTGCGTCCATCC
Red111-qnor-F	AGCAGACGGGGTATTATGCG	RT-qPCR of gene qnor of strain Red111
Red111-qnor-R	TGTCCGGAGAAAAGGTGAGC
Geom-nifD-F	CAGTTCGCCATGCAGTTCAC	RT-qPCR of gene nifD of Geomonas strains
Geom-nifD-R	GTCGCCGATGAGACCKACTG
Oryzo-napA-F	ACCTGGTCTACAACGTCCACC	RT-qPCR of gene napA of Oryzomonas strains
Oryzo-napA-R	GGGATTCGTGACCACCATGT
Oryzo-nrfA-F	CGCGACATAGGKGTGGATAC	RT-qPCR of gene nrfA of Oryzomonas strains
Oryzo-nrfA-R	GGAAGAACACCCCGGTTGAA
Red88-nrfA2-F	TGGGCAAAGCCCTGGATAAG	RT-qPCR of gene nrfA2 of strain Red88
Red88-nrfA2-R	CTCGATGGTAATACGGCCCCA
Oryzo-norB-F	GAGATCTACAAGCCGACCCG	RT-qPCR of gene norB of Oryzomonas strains
Oryzo-norB-R	GTGACTCCCATCCATAGCCG
Oryzo-qnor-F	GCAGGATCTCTCCATCACCG	RT-qPCR of gene qnor of Oryzomonas strains
Oryzo-qnor-R	CAATCGGGGTGAGGGGTAAC
Oryzo-nifD-F	GGTTCCGGCATCAAGGAGAA	RT-qPCR of gene nifD of Oryzomonas strains
Oryzo-nifD-R	TGCCATGTCGGGCTGTTAAT
G&O-hcp-F	TTCAACTGCGGVGTCAACGA	RT-qPCR of gene hcp of Geomonas and Oryzomonas strains
G&O-hcp-R	GTTTAGYACGTTSGGGGWGA
For gene knockout of napA and narG in strain E.coli MG1655
narG-UP-F	CGAAAGCGTTTGGTAGCTCGCTG	upstream homologous arm of gene narG
narG-UP-R	TGAACGAATTTTCATCGGTTTTCTCCTGTGGGAGCCTGTC
narG-down-F	CTCCCACAGGAGAAAACCGATGAAAATTCGTTCACAAGTC	downstream homologous arm of gene narG
narG-down-R	TACCGCTCTTCCAGTTGAAGTAG
narG-sgRNA	GTTTCGCTACTTCAAACAGA	single guide RNA sequence
narG-check-F	ATGAGTAAATTCCTGGACCGGTT	check of MG1655 ∆nar
narG-check-R	TTTACGCTCTCCTGTACCTGGTC
napA-UP-F	CTCAATTTTCAGAGCGCGTTAAT	upstream homologous arm of gene napA
napA-UP-R	GACCGGGACATAATGGCTCATGGTGTTTCCTCACCTTGCT
napA-down-F	GAGGAAACACCATGAGCCATTATGTCCCGGTCAGCGAAAC	downstream homologous arm of gene napA
napA-down-R	TCACGTTTACGATTTGCCATTGT
napA-sgRNA	CAGTTCAGGCCACGGTTAAC	single guide RNA sequence
napA-check-F	AACTCAGTCGTCGTAGCTTTATG	check of MG1655 ∆nap
napA-check-R	TTACACCTTCTCCAGTTTGACCG
